# Supplementary material for: Two Monthly Continuous Dynamic Model Based on Nash Bargaining Theory for Conflict Resolution in Reservoir System
Source: PLoS One. 2015 Dec 7;10(12):e0143198. doi: 10.1371/journal.pone.0143198 (PMC4671685; doi:10.1371/journal.pone.0143198)
Supplement: S1 Table — (XLSX) [file pone.0143198.s001.xlsx]

## Sheet: S1 Table
Year	1	2	3	4	5	6	7	8	9	10	11	12	13	14	15	16	17	18	19	20	21	22	23	24	25	26	27	28	29	30
Jan	39.06	49.12	54.66	42.07	53.6	89.22	71.3	125.58	80.3	51.27	81	61.51	70.11	54.33	46.92	46.94	69.86	106.45	72.16	68.51	44.71	65.01	83.05	92.95	101.09	41.99	44.06	36.91	38.02	35.02
Feb	32.33	55.31	63.4	41.68	160.5	167.39	67.68	126.67	100	66.61	103.68	60.13	58.92	49.61	64.54	47.41	92.04	93.62	64.33	65.58	49.2	56.48	84.58	119.13	103.42	51.58	37.32	99.66	47.54	34.63
Mar	80	83.61	228.49	118.11	110.65	120.72	155.07	197.47	122.67	111.62	175.27	86.29	78.4	90.53	77.6	74.77	251.54	289.7	142.92	212.58	105.86	99.75	311.15	118.51	119.02	104.48	52.39	160.23	95.66	70.26
Apr	168.95	383.9	300.78	288.7	305.23	485	196.09	380.49	240.12	872.7	346.4	310	293.31	269.34	249.73	307.29	367.29	439.98	292.35	308.31	296.93	332.68	465.64	243.17	217.35	352.48	183.2	460.28	190.84	248.8
May	297.68	397.39	260.88	286.56	314.93	568.89	210.39	280.46	214.3	370.05	288.25	358.91	418.07	205.38	206.72	459.13	553.04	451.58	339.89	307.13	225.2	572.75	475.15	234.9	270.87	374.71	326.09	307.21	202.54	179.88
Jun	179.77	346.59	191.53	224.02	237.68	376.58	171.07	209.4	207.15	293.71	214.86	200.45	245.58	183.42	229.49	324.27	326.82	255.25	229.54	209	140.8	368.55	307.08	167.13	243.6	245.07	215.34	209.89	128.13	107.81
Jul	96.85	252	119.64	131.13	139.54	293.39	105.48	160.81	124.43	202.06	154.87	98.22	144.42	110.05	125.35	202.27	177.87	164.51	146.13	131.96	79.2	243.23	284.07	109.55	165.79	141.69	124.01	153.69	67.17	56.84
Aug	50.68	214	80.56	75.99	74.59	204.09	56.22	102.73	65.78	127.2	86.73	66.64	86.81	46.55	57.4	107.51	112.87	101.59	71.54	71.65	39.13	130.68	198.17	65.62	92.14	82.76	56.78	81.96	35.68	33.43
Sep	29.86	66.13	38	40.34	43.63	98.59	37.04	55.26	43.87	68.38	51.05	40.28	50.54	29.78	34.93	53.38	57.05	61.44	42	39.64	29.78	71.89	127.17	36.96	53.57	51.42	31.07	44.09	27.08	25.18
Oct	28.38	53.45	34.58	39.55	40.93	68.14	61.27	35.41	43.39	63.4	52.54	54.85	46.14	33.85	29.78	41.39	55.68	54.35	39.22	39.81	38.21	59.77	90.31	41.21	41.73	41.99	26.18	37.84	25.61	25
Nov	38.49	62.6	36.57	41.78	49.9	93.49	177.66	55.7	54.04	71.38	67.62	91.11	52.57	46.27	41.6	62.34	109.64	75.14	58.84	43.29	33.67	59.69	103.68	120.14	40.8	41.73	39.89	35.8	47.85	25.2
Dec	56.35	65.32	41.76	54.82	55.96	79.39	129.68	119.15	53.01	76.07	68.97	62.75	57.98	50.23	50.1	90.2	65.32	70.61	93.13	44.82	87.69	65.19	96.66	236.6	40.95	47.17	38.02	37.87	44.58	31.46
