# Supplementary material for: Two Monthly Continuous Dynamic Model Based on Nash Bargaining Theory for Conflict Resolution in Reservoir System
Source: PLoS One. 2015 Dec 7;10(12):e0143198. doi: 10.1371/journal.pone.0143198 (PMC4671685; doi:10.1371/journal.pone.0143198)
Supplement: S2 Table — (XLSX) [file pone.0143198.s002.xlsx]

## Sheet: S2 Table
Jan	Feb	Mar	Apr	May	Jun	Jul	Aug	Sep	Oct	Nov	Dec	Reservoir storage
3.43906	3.62622	4.29545	4.81981	4.64565	4.10762	3.62926	3.29423	3.10246	3.1981	3.4409	3.49979	150
3.49643	3.69483	4.39291	4.86258	4.6686	4.13807	3.65932	3.3327	3.14707	3.25485	3.50315	3.56063	162.626
3.55814	3.76844	4.48895	4.90726	4.69258	4.16867	3.68979	3.37148	3.19256	3.31294	3.56936	3.62648	175.253
3.6249	3.84788	4.58357	4.95437	4.71786	4.19967	3.72086	3.41083	3.23928	3.37284	3.64028	3.69821	187.879
3.69735	3.9338	4.67678	5.00436	4.74469	4.23128	3.75273	3.45095	3.28753	3.43497	3.71656	3.77648	200.505
3.77596	4.02661	4.76857	5.0576	4.77329	4.26367	3.78553	3.49204	3.33758	3.49968	3.79866	3.86181	213.131
3.86106	4.12647	4.85895	5.1144	4.80385	4.29702	3.81942	3.53427	3.38965	3.56727	3.88689	3.95448	225.758
3.95285	4.23329	4.9479	5.17494	4.83653	4.33145	3.85452	3.57778	3.44394	3.63795	3.98139	4.05457	238.384
4.05136	4.34669	5.03544	5.23935	4.87144	4.3671	3.89093	3.6227	3.50061	3.71188	4.08212	4.16195	251.01
4.15646	4.46603	5.12156	5.30764	4.90867	4.40405	3.92875	3.66912	3.55978	3.78917	4.18885	4.27624	263.636
4.26784	4.59036	5.20628	5.37977	4.94829	4.44238	3.96804	3.71712	3.62154	3.86982	4.30116	4.39685	276.263
4.38506	4.71845	5.2896	5.4556	4.99033	4.48214	4.00887	3.76676	3.68592	3.95381	4.41845	4.52293	288.889
4.50749	4.84878	5.37153	5.53491	5.03481	4.52336	4.05128	3.81808	3.75296	4.04104	4.53993	4.65344	301.515
4.63435	4.97955	5.45206	5.61742	5.08174	4.56607	4.09529	3.8711	3.82263	4.13133	4.66464	4.78706	314.141
4.76469	5.10867	5.53121	5.70275	5.13107	4.61027	4.14092	3.92581	3.89488	4.22446	4.79142	4.92228	326.768
4.89741	5.2338	5.60897	5.79047	5.18277	4.65592	4.18816	3.9822	3.96964	4.32015	4.91897	5.05737	339.394
5.03127	5.35232	5.68536	5.88008	5.23677	4.70302	4.23701	4.04023	4.0468	4.41807	5.04579	5.19037	352.02
5.16489	5.46139	5.76038	5.97099	5.29297	4.7515	4.28742	4.09987	4.12623	4.51783	5.17026	5.31916	364.646
5.29674	5.55791	5.83404	6.06258	5.35129	4.80132	4.33938	4.16105	4.20777	4.619	5.29058	5.4414	377.273
5.42518	5.63903	5.90633	6.15415	5.41159	4.8524	4.39282	4.22369	4.29124	4.7211	5.40485	5.5546	389.899
5.54847	5.71377	5.97727	6.24497	5.47374	4.90466	4.44769	4.28771	4.37646	4.82362	5.51102	5.65612	402.525
5.66475	5.78715	6.04685	6.33425	5.53759	4.95802	4.50393	4.35301	4.46319	4.92601	5.60696	5.74319	415.152
5.77209	5.85916	6.11505	6.42117	5.60299	5.01237	4.56146	4.41948	4.5512	5.02768	5.69043	5.81681	427.778
5.86849	5.92982	6.18184	6.50486	5.66975	5.0676	4.62021	4.48701	4.64024	5.12803	5.76402	5.88813	440.404
5.95189	5.99912	6.24719	6.58444	5.73769	5.12359	4.68008	4.55548	4.73005	5.22641	5.83606	5.9581	453.03
6.02218	6.06707	6.31107	6.65901	5.80663	5.18025	4.74098	4.62475	4.82036	5.32218	5.90674	6.02672	465.657
6.0894	6.13366	6.37345	6.72764	5.87638	5.23743	4.80282	4.6947	4.91087	5.41467	5.97608	6.09398	478.283
6.15527	6.19886	6.43429	6.78939	5.94673	5.29503	4.8655	4.76519	5.00129	5.5032	6.04408	6.15989	490.909
6.21974	6.26265	6.49358	6.84333	6.01747	5.35292	4.92892	4.83606	5.09134	5.58709	6.11073	6.22439	503.535
6.28278	6.32499	6.55127	6.89113	6.0884	5.41098	4.99295	4.90719	5.18071	5.66565	6.17602	6.28243	516.162
6.34438	6.38584	6.60734	6.93706	6.15931	5.46908	5.05749	4.97843	5.26911	5.7384	6.23992	6.33148	528.788
6.40448	6.44519	6.66176	6.9812	6.22997	5.5271	5.12242	5.04962	5.35622	5.80857	6.30239	6.37809	541.414
6.46308	6.50299	6.71448	7.02353	6.30018	5.58492	5.18764	5.12064	5.44176	5.87753	6.3634	6.42252	554.04
6.52012	6.55922	6.7655	7.06404	6.36972	5.64242	5.25304	5.19133	5.52542	5.94529	6.42292	6.465	566.667
6.57559	6.61384	6.81476	7.10271	6.43839	5.69949	5.31849	5.26157	5.60693	6.01183	6.48092	6.50576	579.293
6.62945	6.66683	6.86225	7.13952	6.50596	5.75602	5.38391	5.3312	5.68599	6.07714	6.53737	6.54502	591.919
6.68166	6.71816	6.90794	7.17445	6.57225	5.81189	5.44918	5.4001	5.76234	6.14121	6.59224	6.58908	604.545
6.73221	6.76779	6.95183	7.2075	6.63704	5.86701	5.51419	5.46814	5.83572	6.20398	6.6455	6.63418	617.172
6.78106	6.81569	6.99389	7.23863	6.70015	5.92127	5.57885	5.53519	5.90586	6.26544	6.69711	6.67789	629.798
6.82817	6.86183	7.03411	7.26784	6.76139	5.97458	5.64307	5.60114	5.97254	6.32555	6.74704	6.7202	642.424
6.87352	6.90618	7.07248	7.29512	6.82058	6.02687	5.70674	5.66586	6.03646	6.38426	6.79527	6.76111	655.051
6.91708	6.94874	7.10899	7.32047	6.87756	6.07848	5.76979	5.72926	6.09927	6.44156	6.84176	6.80061	667.677
6.95884	6.98948	7.14362	7.34387	6.93215	6.12962	5.83212	5.79122	6.16096	6.4974	6.88649	6.83871	680.303
6.99878	7.02839	7.17636	7.36532	6.9842	6.18023	5.89365	5.85166	6.22149	6.55174	6.92942	6.87539	692.929
7.03689	7.06546	7.20719	7.38483	7.03358	6.23028	5.95431	5.911	6.28083	6.60457	6.97056	6.91064	705.556
7.07316	7.10068	7.2361	7.40239	7.08016	6.27973	6.01403	5.96965	6.33894	6.65585	7.00987	6.94449	718.182
7.10757	7.13402	7.26308	7.41798	7.12381	6.32854	6.07274	6.02755	6.39578	6.70554	7.04736	6.97692	730.808
7.14011	7.16548	7.28811	7.43162	7.16442	6.37668	6.13038	6.08468	6.45132	6.75361	7.083	7.00793	743.434
7.17076	7.19505	7.31118	7.44329	7.20191	6.42411	6.18689	6.14099	6.50552	6.80003	7.11678	7.03753	756.061
7.19951	7.2227	7.33228	7.453	7.23618	6.47079	6.24223	6.19644	6.55835	6.84478	7.1487	7.06573	768.687
7.22635	7.24843	7.35139	7.46073	7.26716	6.5167	6.29633	6.25099	6.60977	6.88781	7.17872	7.09251	781.313
7.25127	7.27222	7.36852	7.4665	7.29481	6.5618	6.34917	6.30461	6.65975	6.92912	7.20685	7.11787	793.939
7.27424	7.29405	7.38367	7.47029	7.31914	6.60606	6.4007	6.35726	6.70825	6.96869	7.23307	7.14182	806.566
7.29526	7.31393	7.39682	7.4721	7.34134	6.64946	6.4509	6.40891	6.75525	7.0065	7.25735	7.16436	819.192
7.31431	7.33182	7.40799	7.47244	7.36183	6.69197	6.49974	6.45952	6.80071	7.04255	7.2797	7.18547	831.818
7.33139	7.34773	7.41716	7.47225	7.3806	6.73357	6.54719	6.50906	6.8446	7.0768	7.3001	7.20515	844.444
7.34648	7.36166	7.42433	7.47151	7.39764	6.77422	6.59339	6.55749	6.8869	7.10926	7.31852	7.2234	857.071
7.35959	7.3736	7.42951	7.47025	7.41294	6.8139	6.63857	6.60478	6.92758	7.13991	7.33497	7.24021	869.697
7.37071	7.38355	7.43268	7.46847	7.42649	6.85259	6.68272	6.6509	6.96664	7.16873	7.34944	7.25558	882.323
7.37984	7.39151	7.43385	7.46617	7.4383	6.89026	6.72581	6.69582	7.00406	7.1957	7.36193	7.26949	894.949
7.38697	7.39748	7.43302	7.46336	7.44834	6.9269	6.76781	6.73952	7.03981	7.22082	7.36509	7.28193	907.576
7.39212	7.40145	7.43017	7.46002	7.45663	6.96247	6.80871	6.78196	7.07389	7.24408	7.36563	7.2929	920.202
7.39526	7.40341	7.42532	7.45615	7.46314	6.99697	6.84848	6.82313	7.10628	7.26545	7.36494	7.3024	932.828
7.39641	7.40338	7.41845	7.45176	7.46789	7.03036	6.8871	6.86302	7.13696	7.28492	7.36315	7.3104	945.455
7.39556	7.40134	7.40959	7.44683	7.47085	7.06262	6.92454	6.90159	7.16592	7.30249	7.36041	7.31692	958.081
7.3927	7.3973	7.39881	7.44137	7.47204	7.09375	6.9608	6.93883	7.19315	7.31814	7.35684	7.32193	970.707
7.38783	7.39124	7.38614	7.43537	7.47148	7.12371	6.99585	6.97472	7.21863	7.33188	7.35253	7.32544	983.333
7.38096	7.38318	7.37165	7.42882	7.46979	7.1525	7.02967	7.00925	7.24235	7.3437	7.34758	7.32742	995.96
7.37207	7.3731	7.3554	7.42129	7.47005	7.18009	7.06225	7.0424	7.26429	7.35359	7.34207	7.32788	1008.59
7.36118	7.36106	7.33744	7.41257	7.4696	7.20647	7.09356	7.07414	7.28445	7.36156	7.33607	7.3268	1021.21
7.34833	7.3471	7.31782	7.40266	7.46842	7.23162	7.12359	7.10448	7.30281	7.36761	7.32961	7.32417	1033.84
7.33358	7.33129	7.29661	7.39157	7.46652	7.25554	7.15233	7.13339	7.31936	7.37173	7.32274	7.31997	1046.46
7.31698	7.31368	7.27385	7.37928	7.4637	7.2782	7.17975	7.16085	7.3341	7.37392	7.31544	7.31419	1059.09
7.29859	7.29432	7.24961	7.3658	7.45963	7.29959	7.20586	7.18686	7.34704	7.37168	7.30763	7.30682	1071.72
7.27847	7.27327	7.22394	7.35111	7.4544	7.31972	7.23062	7.2114	7.35816	7.3607	7.29923	7.29784	1084.34
7.25666	7.25059	7.19689	7.33523	7.44798	7.33856	7.25404	7.23446	7.36746	7.34884	7.29015	7.28724	1096.97
7.23324	7.22633	7.16852	7.31813	7.44037	7.35612	7.27609	7.25603	7.37495	7.33613	7.28033	7.27499	1109.6
7.20824	7.20055	7.13889	7.29983	7.43156	7.37238	7.29677	7.2761	7.38063	7.3226	7.2697	7.26109	1122.22
7.18174	7.17331	7.10806	7.28033	7.42153	7.38733	7.31607	7.29466	7.3845	7.30829	7.25819	7.24551	1134.85
7.15377	7.14465	7.0761	7.25961	7.41028	7.40098	7.33399	7.31171	7.38655	7.29327	7.24575	7.22829	1147.47
7.12441	7.11464	7.04307	7.23768	7.3978	7.41331	7.35052	7.32724	7.37709	7.27758	7.23235	7.20944	1160.1
7.09371	7.08334	7.00904	7.21454	7.38407	7.42432	7.36566	7.34124	7.36523	7.26129	7.21794	7.18898	1172.73
7.06171	7.05079	6.97409	7.19019	7.36909	7.43401	7.37939	7.35373	7.35267	7.24448	7.2025	7.16693	1185.35
7.02849	7.01706	6.93828	7.16464	7.35286	7.44237	7.39173	7.3647	7.33939	7.2272	7.18614	7.14333	1197.98
6.9941	6.98223	6.90169	7.13789	7.33536	7.4494	7.40266	7.37414	7.32539	7.20951	7.16823	7.11819	1210.61
6.95862	6.94636	6.86437	7.10994	7.31661	7.4551	7.41218	7.38206	7.31067	7.19149	7.14868	7.09154	1223.23
6.93284	6.92262	6.82641	7.08082	7.29658	7.45947	7.4203	7.38846	7.29523	7.17314	7.12749	7.06341	1235.86
6.90975	6.90467	6.78786	7.05052	7.27528	7.4625	7.42702	7.39335	7.27907	7.15441	7.10468	7.03382	1248.48
6.88748	6.88805	6.7488	7.01908	7.25272	7.4642	7.43233	7.39672	7.26219	7.13522	7.08026	7.00281	1261.11
6.86558	6.87205	6.70931	6.98652	7.2289	7.46457	7.43623	7.39857	7.2446	7.12079	7.05425	6.97039	1273.74
6.84362	6.85597	6.66944	6.95285	7.20382	7.4636	7.43873	7.39065	7.22629	7.1157	7.02667	6.93662	1286.36
6.82114	6.83917	6.62926	6.91813	7.17751	7.46131	7.43984	7.38044	7.20727	7.10917	6.99752	6.90151	1298.99
6.79773	6.82101	6.58885	6.88237	7.14996	7.4577	7.43955	7.36953	7.19469	7.10114	6.96684	6.8651	1311.62
6.77298	6.80092	6.54828	6.84562	7.12123	7.45278	7.43439	7.35792	7.19213	7.09156	6.93464	6.82743	1324.24
6.73786	6.77835	6.50762	6.80792	7.09133	7.44659	7.42664	7.34561	7.18807	7.08037	6.90095	6.78854	1336.87
6.69636	6.73964	6.48128	6.76932	7.06029	7.43913	7.41938	7.3326	7.18243	7.06753	6.86579	6.74849	1349.49
6.65394	6.69824	6.50291	6.72987	7.02816	7.43044	7.41635	7.3189	7.17515	7.05296	6.82919	6.70733	1362.12
6.61066	6.65581	6.54547	6.68962	6.99499	7.42054	7.41156	7.30449	7.16618	7.03661	6.79119	6.66511	1374.75
6.56657	6.61239	6.60834	6.64864	6.96081	7.40944	7.40491	7.28939	7.15543	7.01841	6.75181	6.6219	1387.37
6.52175	6.56806	6.68174	6.60698	6.92569	7.39719	7.39635	7.28759	7.14285	6.99831	6.71109	6.57775	1400
