# Supplementary material for: Two Monthly Continuous Dynamic Model Based on Nash Bargaining Theory for Conflict Resolution in Reservoir System
Source: PLoS One. 2015 Dec 7;10(12):e0143198. doi: 10.1371/journal.pone.0143198 (PMC4671685; doi:10.1371/journal.pone.0143198)
Supplement: S3 Table — (XLSX) [file pone.0143198.s003.xlsx]

## Sheet: S3 Table
Reservoir Storage	Jan	Feb	Mar	Apr	May	Jun	Jul	Aug	Sep	Oct	Nov	Dec	Jan
150	18.602	1.85241	3.70489	-17.4693	2.26378	42.2894	14.0248	29.593	13.5152	-5.68457	-19.306	-0.559881	18.602
162.626	18.994	2.66749	4.3651	-13.6578	6.55441	47.3185	18.9954	33.9743	17.1807	-2.3152	-16.9599	1.27419	18.994
175.253	19.3861	3.48256	5.02531	-9.84631	10.845	52.3476	23.966	38.3555	20.8462	1.05418	-14.6139	3.10826	19.3861
187.879	19.7781	4.29764	5.68552	-6.03482	15.1357	57.3767	28.9367	42.7367	24.5117	4.42355	-12.2679	4.94233	19.7781
200.505	20.1701	5.11271	6.34573	-2.22334	19.4263	62.4058	33.9073	47.1179	28.1772	7.79293	-9.92186	6.77641	20.1701
213.131	20.5622	5.92779	7.00594	1.58814	23.7169	67.4349	38.8779	51.4992	31.8427	11.1623	-7.57583	8.61048	20.5622
225.758	20.9542	6.74286	7.66615	5.39962	28.0076	72.464	43.8485	55.8804	35.5082	14.5317	-5.22981	10.4445	20.9542
238.384	21.3463	7.55794	8.32636	9.2111	32.2982	77.4931	48.8192	60.2616	39.1737	17.9011	-2.88378	12.2786	21.3463
251.01	21.7383	8.37301	8.98657	13.0226	36.5888	82.5222	53.7898	64.6428	42.8392	21.2704	-0.537754	14.1127	21.7383
263.636	22.1304	9.18809	9.64678	16.8341	40.8795	87.5513	58.7604	69.0241	46.5047	24.6398	1.80827	15.9468	22.1304
276.263	22.5224	10.0032	10.307	20.6455	45.1701	92.5804	63.7311	73.4053	50.1702	28.0092	4.1543	17.7808	22.5224
288.889	22.9145	10.8182	10.9672	24.457	49.4607	97.6095	68.7017	77.7865	53.8356	31.3786	6.50033	19.6149	22.9145
301.515	23.3065	11.6333	11.6274	28.2685	53.7514	102.639	73.6723	82.1678	57.5011	34.7479	8.84635	21.449	23.3065
314.141	23.6986	12.4484	12.2876	32.08	58.042	107.668	78.643	86.549	61.1666	38.1173	11.1924	23.283	23.6986
326.768	24.0906	13.2635	12.9478	35.8915	62.3326	112.697	83.6136	90.9302	64.8321	41.4867	13.5384	25.1171	24.0906
339.394	24.4827	14.0785	13.608	39.703	66.6233	117.726	88.5842	95.3114	68.4976	44.8561	15.8844	26.9512	24.4827
352.02	24.8747	14.8936	14.2683	43.5144	70.9139	122.755	93.5548	99.6927	72.1631	48.2255	18.2305	28.7853	24.8747
364.646	25.2668	15.7087	14.9285	47.3259	75.2045	127.784	98.5255	104.074	75.8286	51.5948	20.5765	30.6193	25.2668
377.273	25.6588	16.5238	15.5887	51.1374	79.4952	132.813	103.496	108.455	79.4941	54.9642	22.9225	32.4534	25.6588
389.899	26.0509	17.3388	16.2489	54.9489	83.7858	137.842	108.467	112.836	83.1596	58.3336	25.2685	34.2875	26.0509
402.525	26.4429	18.1539	16.9091	58.7604	88.0764	142.871	113.437	117.218	86.8251	61.703	27.6146	36.1215	26.4429
415.152	26.835	18.969	17.5693	62.5718	92.3671	147.9	118.408	121.599	90.4906	65.0723	29.9606	37.9556	26.835
427.778	27.227	19.7841	18.2295	66.3833	96.6577	152.93	123.379	125.98	94.1561	68.4417	32.3066	39.7897	27.227
440.404	27.6191	20.5991	18.8897	70.1948	100.948	157.959	128.349	130.361	97.8216	71.8111	34.6527	41.6238	27.6191
453.03	28.0111	21.4142	19.5499	74.0063	105.239	162.988	133.32	134.742	101.487	75.1805	36.9987	43.4578	28.0111
465.657	28.4032	22.2293	20.2101	77.8178	109.53	168.017	138.291	139.124	105.153	78.5498	39.3447	45.2919	28.4032
478.283	28.7952	23.0444	20.8704	81.6292	113.82	173.046	143.261	143.505	108.818	81.9192	41.6907	47.126	28.7952
490.909	29.1873	23.8594	21.5306	85.4407	118.111	178.075	148.232	147.886	112.484	85.2886	44.0368	48.96	29.1873
503.535	29.5793	24.6745	22.1908	89.2522	122.402	183.104	153.202	152.267	116.149	88.658	46.3828	50.7941	29.5793
516.162	29.9713	25.4896	22.851	93.0637	126.692	188.133	158.173	156.649	119.815	92.0273	48.7288	52.6282	29.9713
528.788	30.3634	26.3047	23.5112	96.8752	130.983	193.162	163.144	161.03	123.48	95.3967	51.0748	54.4623	30.3634
541.414	30.7554	27.1197	24.1714	100.687	135.273	198.191	168.114	165.411	127.146	98.7661	53.4209	56.2963	30.7554
554.04	31.1475	27.9348	24.8316	104.498	139.564	203.22	173.085	169.792	130.811	102.135	55.7669	58.1304	31.1475
566.667	31.5395	28.7499	25.4918	108.31	143.855	208.25	178.056	174.174	134.477	105.505	58.1129	59.9645	31.5395
579.293	31.9316	29.565	26.152	112.121	148.145	213.279	183.026	178.555	138.142	108.874	60.4589	61.7985	31.9316
591.919	32.3236	30.38	26.8122	115.933	152.436	218.308	187.997	182.936	141.808	112.244	62.805	63.6326	32.3236
604.545	32.7157	31.1951	27.4725	119.744	156.727	223.337	192.967	187.317	145.473	115.613	65.151	65.4667	32.7157
617.172	33.1077	32.0102	28.1327	123.556	161.017	228.366	197.938	191.698	149.139	118.982	67.497	67.3008	33.1077
629.798	33.4998	32.8253	28.7929	127.367	165.308	233.395	202.909	196.08	152.804	122.352	69.8431	69.1348	33.4998
642.424	33.8918	33.6403	29.4531	131.179	169.598	238.424	207.879	200.461	156.47	125.721	72.1891	70.9689	33.8918
655.051	34.2839	34.4554	30.1133	134.99	173.889	243.453	212.85	204.842	160.135	129.09	74.5351	72.803	34.2839
667.677	34.6759	35.2705	30.7735	138.801	178.18	248.482	217.821	209.223	163.801	132.46	76.8811	74.637	34.6759
680.303	35.068	36.0856	31.4337	142.613	182.47	253.511	222.791	213.605	167.466	135.829	79.2272	76.4711	35.068
692.929	35.46	36.9006	32.0939	146.424	186.761	258.541	227.762	217.986	171.132	139.199	81.5732	78.3052	35.46
705.556	35.8521	37.7157	32.7541	150.236	191.052	263.57	232.732	222.367	174.797	142.568	83.9192	80.1393	35.8521
718.182	36.2441	38.5308	33.4144	154.047	195.342	268.599	237.703	226.748	178.463	145.937	86.2652	81.9733	36.2441
730.808	36.6362	39.3459	34.0746	157.859	199.633	273.628	242.674	231.13	182.128	149.307	88.6113	83.8074	36.6362
743.434	37.0282	40.1609	34.7348	161.67	203.924	278.657	247.644	235.511	185.794	152.676	90.9573	85.6415	37.0282
756.061	37.4203	40.976	35.395	165.482	208.214	283.686	252.615	239.892	189.459	156.046	93.3033	87.4755	37.4203
768.687	37.8123	41.7911	36.0552	169.293	212.505	288.715	257.586	244.273	193.125	159.415	95.6494	89.3096	37.8123
781.313	38.2044	42.6062	36.7154	173.105	216.795	293.744	262.556	248.654	196.79	162.784	97.9954	91.1437	38.2044
793.939	38.5964	43.4212	37.3756	176.916	221.086	298.773	267.527	253.036	200.456	166.154	100.341	92.9778	38.5964
806.566	38.9885	44.2363	38.0358	180.728	225.377	303.802	272.498	257.417	204.121	169.523	102.687	94.8118	38.9885
819.192	39.3805	45.0514	38.696	184.539	229.667	308.832	277.468	261.798	207.787	172.892	105.033	96.6459	39.3805
831.818	39.7725	45.8665	39.3562	188.351	233.958	313.861	282.439	266.179	211.452	176.262	107.379	98.48	39.7725
844.444	40.1646	46.6815	40.0165	192.162	238.249	318.89	287.409	270.561	215.118	179.631	109.726	100.314	40.1646
857.071	40.5566	47.4966	40.6767	195.974	242.539	323.919	292.38	274.942	218.783	183.001	112.072	102.148	40.5566
869.697	40.9487	48.3117	41.3369	199.785	246.83	328.948	297.351	279.323	222.449	186.37	114.418	103.982	40.9487
882.323	41.3407	49.1268	41.9971	203.597	251.121	333.977	302.321	283.704	226.114	189.739	116.764	105.816	41.3407
894.949	41.7328	49.9418	42.6573	207.408	255.411	339.006	307.292	288.085	229.779	193.109	119.11	107.65	41.7328
907.576	42.1248	50.7569	43.3175	211.22	259.702	344.035	312.263	292.467	233.445	196.478	121.456	109.484	42.1248
920.202	42.5169	51.572	43.9777	215.031	263.992	349.064	317.233	296.848	237.11	199.847	123.802	111.318	42.5169
932.828	42.9089	52.3871	44.6379	218.843	268.283	354.093	322.204	301.229	240.776	203.217	126.148	113.153	42.9089
945.455	43.301	53.2021	45.2981	222.654	272.574	359.122	327.174	305.61	244.441	206.586	128.494	114.987	43.301
958.081	43.693	54.0172	45.9583	226.466	276.864	364.152	332.145	309.992	248.107	209.956	130.84	116.821	43.693
970.707	44.0851	54.8323	46.6186	230.277	281.155	369.181	337.116	314.373	251.772	213.325	133.186	118.655	44.0851
983.333	44.4771	55.6474	47.2788	234.088	285.446	374.21	342.086	318.754	255.438	216.694	135.532	120.489	44.4771
995.96	44.8692	56.4624	47.939	237.9	289.736	379.239	347.057	323.135	259.103	220.064	137.878	122.323	44.8692
1008.59	45.2612	57.2775	48.5992	241.711	294.027	384.268	352.028	327.517	262.769	223.433	140.224	124.157	45.2612
1021.21	45.6533	58.0926	49.2594	245.523	298.317	389.297	356.998	331.898	266.434	226.802	142.57	125.991	45.6533
1033.84	46.0453	58.9077	49.9196	249.334	302.608	394.326	361.969	336.279	270.1	230.172	144.916	127.825	46.0453
1046.46	46.4374	59.7227	50.5798	253.146	306.899	399.355	366.939	340.66	273.765	233.541	147.262	129.659	46.4374
1059.09	46.8294	60.5378	51.24	256.957	311.189	404.384	371.91	345.041	277.431	236.911	149.608	131.493	46.8294
1071.72	47.2215	61.3529	51.9002	260.769	315.48	409.413	376.881	349.423	281.096	240.28	151.954	133.327	47.2215
1084.34	47.6135	62.168	52.5605	264.58	319.771	414.443	381.851	353.804	284.762	243.649	154.3	135.161	47.6135
1096.97	48.0056	62.983	53.2207	268.392	324.061	419.472	386.822	358.185	288.427	247.019	156.646	136.995	48.0056
1109.6	48.3976	63.7981	53.8809	272.203	328.352	424.501	391.793	362.566	292.093	250.388	158.992	138.83	48.3976
1122.22	48.7897	64.6132	54.5411	276.015	332.643	429.53	396.763	366.948	295.758	253.757	161.338	140.664	48.7897
1134.85	49.1817	65.4283	55.2013	279.826	336.933	434.559	401.734	371.329	299.424	257.127	163.684	142.498	49.1817
1147.47	49.5738	66.2433	55.8615	283.638	341.224	439.588	406.704	375.71	303.089	260.496	166.03	144.332	49.5738
1160.1	49.9658	67.0584	56.5217	287.449	345.514	444.617	411.675	380.091	306.755	263.866	168.376	146.166	49.9658
1172.73	50.3578	67.8735	57.1819	291.261	349.805	449.646	416.646	384.472	310.42	267.235	170.722	148	50.3578
1185.35	50.7499	68.6886	57.8421	295.072	354.096	454.675	421.616	388.854	314.086	270.604	173.068	149.834	50.7499
1197.98	51.1419	69.5036	58.5023	298.884	358.386	459.704	426.587	393.235	317.751	273.974	175.414	151.668	51.1419
1210.61	51.534	70.3187	59.1626	302.695	362.677	464.734	431.558	397.616	321.417	277.343	177.76	153.502	51.534
1223.23	51.926	71.1338	59.8228	306.507	366.968	469.763	436.528	401.997	325.082	280.712	180.106	155.336	51.926
1235.86	52.3181	71.9489	60.483	310.318	371.258	474.792	441.499	406.379	328.748	284.082	182.452	157.17	52.3181
1248.48	52.7101	72.7639	61.1432	314.13	375.549	479.821	446.47	410.76	332.413	287.451	184.798	159.004	52.7101
1261.11	53.1022	73.579	61.8034	317.941	379.839	484.85	451.44	415.141	336.079	290.821	187.144	160.838	53.1022
1273.74	53.4942	74.3941	62.4636	321.753	384.13	489.879	456.411	419.522	339.744	294.19	189.49	162.672	53.4942
1286.36	53.8863	75.2092	63.1238	325.564	388.421	494.908	461.381	423.904	343.41	297.559	191.836	164.507	53.8863
1298.99	54.2783	76.0242	63.784	329.376	392.711	499.937	466.352	428.285	347.075	300.929	194.182	166.341	54.2783
1311.62	54.6704	76.8393	64.4442	333.187	397.002	504.966	471.323	432.666	350.741	304.298	196.529	168.175	54.6704
1324.24	55.0624	77.6544	65.1044	336.998	401.293	509.995	476.293	437.047	354.406	307.667	198.875	170.009	55.0624
1336.87	55.4545	78.4695	65.7647	340.81	405.583	515.024	481.264	441.428	358.072	311.037	201.221	171.843	55.4545
1349.49	55.8465	79.2845	66.4249	344.621	409.874	520.054	486.235	445.81	361.737	314.406	203.567	173.677	55.8465
1362.12	56.2386	80.0996	67.0851	348.433	414.165	525.083	491.205	450.191	365.403	317.776	205.913	175.511	56.2386
1374.75	56.6306	80.9147	67.7453	352.244	418.455	530.112	496.176	454.572	369.068	321.145	208.259	177.345	56.6306
1387.37	57.0227	81.7298	68.4055	356.056	422.746	535.141	501.146	458.953	372.734	324.514	210.605	179.179	57.0227
1400	57.4147	82.5448	69.0657	359.867	427.036	540.17	506.117	463.335	376.399	327.884	212.951	181.013	57.4147
